# Supplementary material for: Balancing innovation and affordability in anti-obesity medications: the role of an alternative weight-maintenance program
Source: Health Aff Sch. 2024 May 2;2(6):qxae055. doi: 10.1093/haschl/qxae055 (PMC11138958; doi:10.1093/haschl/qxae055)
Supplement: qxae055_Supplementary_Data [file qxae055_supplementary_data.zip]

Archive with 4 entries (4 files):
- ICMJE coi_disclosure_David Kim.docx
- ICMJE coi_disclosure_Fendrick.docx
- ICMJE coi_disclosure_Jennifer Hwang.docx
- HASCHOLAR-24-00067.R1 - Online Supplement 2024 04 24.docx
